# Supplementary material for: Cisplatin Mouse Models: Treatment, Toxicity and Translatability
Source: Biomedicines. 2021 Oct 7;9(10):1406. doi: 10.3390/biomedicines9101406 (PMC8533586; doi:10.3390/biomedicines9101406)
Supplement: Supplementary file 1 [file biomedicines-09-01406-s001.zip]

Archive with 1 entries (1 files):
- biomedicines-1384730-supplementary.pdf
